# Supplementary material for: Mannheimia haemolytica Negatively Affects Bovine Herpesvirus Type 1.1 Replication Capacity In Vitro
Source: Microorganisms. 2022 Oct 31;10(11):2158. doi: 10.3390/microorganisms10112158 (PMC9697469; doi:10.3390/microorganisms10112158)
Supplement: Supplementary file 1 [file microorganisms-10-02158-s001.zip]

Archive with 1 entries (1 files):
- microorganisms-2003551-supplementary.pdf
